# Supplementary material for: Genotyping and In Silico Analysis of Delmarva (DMV/1639) Infectious Bronchitis Virus (IBV) Spike 1 (S1) Glycoprotein
Source: Genes (Basel). 2022 Sep 9;13(9):1617. doi: 10.3390/genes13091617 (PMC9498812; doi:10.3390/genes13091617)
Supplement: Supplementary file 1 [file genes-13-01617-s001.zip]

Archive with 1 entries (1 files):
- genes-1869495-supplementary.pdf
